# Supplementary material for: Telepharmacy Consultations (TPCs) in Local Pharmacies—A Bi-Centric Survey of Customer Opinions
Source: Pharmacy (Basel). 2025 Dec 8;13(6):177. doi: 10.3390/pharmacy13060177 (PMC12736953; doi:10.3390/pharmacy13060177)
Supplement: Supplementary file 1 [file pharmacy-13-00177-s001.zip]

Archive with 1 entries (1 files):
- pharmacy-3954438-supplementary.pdf
